# Supplementary material for: Novel GPR120 Agonists with Improved Pharmacokinetic Profiles for the Treatment of Type 2 Diabetes
Source: Molecules. 2021 Nov 16;26(22):6907. doi: 10.3390/molecules26226907 (PMC8624523; doi:10.3390/molecules26226907)
Supplement: Supplementary file 1 [file molecules-26-06907-s001.zip]

Archive with 1 entries (1 files):
- molecules-1432582-supplementary.pdf
